# Supplementary material for: Transcriptome Analysis Reveals MAPK/AMPK as a Key Regulator of the Inflammatory Response in PST Detoxification in Mytilus galloprovincialis and Argopecten irradians
Source: Toxins (Basel). 2022 Jul 28;14(8):516. doi: 10.3390/toxins14080516 (PMC9416634; doi:10.3390/toxins14080516)
Supplement: Supplementary file 1 [file toxins-14-00516-s001.zip]

Archive with 1 entries (1 files):
- toxins-1805520-supplementary.pdf
